# Supplementary material for: Phase I/II Study of LDE225 in Combination with Gemcitabine and Nab-Paclitaxel in Patients with Metastatic Pancreatic Cancer
Source: Cancers (Basel). 2021 Sep 28;13(19):4869. doi: 10.3390/cancers13194869 (PMC8507646; doi:10.3390/cancers13194869)
Supplement: Supplementary file 1 [file cancers-13-04869-s001.zip]

Archive with 1 entries (1 files):
- cancers-1395136-SI-done.pdf
